# Supplementary material for: (1RS,2RS,3SR,5RS,7RS)-2,5-Dichloro-8-oxabicyclo­[5.1.0]octan-3-ol
Source: Acta Crystallogr Sect E Struct Rep Online. 2011 Apr 16;67(Pt 5):o1145. doi: 10.1107/S1600536811013304 (PMC3089258; doi:10.1107/S1600536811013304)
Supplement: Supplementary file 2 [file e-67-o1145-Isup2.hkl]

#
# h,k,l, Fc-squared, Fo-squared, sigma(Fo-squared) and status flag
#
data_I
_shelx_title ' shelxlyasin-epoksit-son in P n a b'
_shelx_refln_list_code          4
_shelx_F_calc_maximum      307.22
_exptl_crystal_F_000       815.95
_reflns_d_resolution_high  0.7997
 
loop_
 _symmetry_equiv_pos_as_xyz
 'x, y, z'
 '-x+1/2, -y+1/2, z+1/2'
 'x+1/2, -y+1/2, -z'
 '-x, y, -z+1/2'
 '-x, -y, -z'
 'x-1/2, y-1/2, -z-1/2'
 '-x-1/2, y-1/2, z'
 'x, -y, z-1/2'
 
_cell_length_a    21.9202
_cell_length_b     9.9343
_cell_length_c     8.1005
_cell_angle_alpha  90.000
_cell_angle_beta   90.000
_cell_angle_gamma  90.000
 
_shelx_F_squared_multiplier     1.000
 
loop_
 _refln_index_h
 _refln_index_k
 _refln_index_l
 _refln_F_squared_calc
 _refln_F_squared_meas
 _refln_F_squared_sigma
 _refln_observed_status
   4   0   0    28130.88    22974.52    916.90 o
   6   0   0    11185.85    10868.95    435.81 o
   8   0   0     3527.54     3321.07    133.66 o
  10   0   0     3135.18     3237.85    109.09 o
  12   0   0        0.46        6.25      3.64 o
  14   0   0       10.48       14.64     11.51 o
  16   0   0     1070.39     1100.92     64.47 o
  18   0   0      584.04      681.77     52.42 o
  20   0   0      963.69      970.68    107.52 o
  22   0   0        1.93        6.54     11.28 o
  24   0   0       14.17       36.15      8.42 o
  26   0   0       16.81       30.76     11.29 o
   1   1   0      542.02      518.03     14.93 o
   3   1   0      110.75      103.66      7.66 o
   5   1   0     3445.47     3389.63     96.44 o
   7   1   0    14575.37    14223.34    408.14 o
   9   1   0     1598.58     1660.50     47.66 o
  11   1   0     6731.59     6927.02    163.24 o
  13   1   0      469.56      465.54     15.96 o
  15   1   0     1191.15     1229.00     47.15 o
  17   1   0      202.17      174.24      8.37 o
  19   1   0      538.26      555.60     41.84 o
  21   1   0       12.90       13.92      6.14 o
  23   1   0       37.47       41.92      7.15 o
  25   1   0        4.81       -1.19      7.68 o
  27   1   0        1.37        2.84      9.12 o
   0   2   0     2457.67     2827.05    113.22 o
   2   2   0     4398.51     4366.53    123.87 o
   4   2   0    22009.41    20803.72    591.98 o
   6   2   0      957.38      866.52     25.39 o
   8   2   0     4913.14     5114.18    147.21 o
  10   2   0      888.37      891.70     22.77 o
  12   2   0      480.60      539.62     16.66 o
  14   2   0      367.89      324.53     13.12 o
  16   2   0       11.98        8.93      3.66 o
  18   2   0       22.04       28.20      5.04 o
  20   2   0       30.04       23.70      6.38 o
  22   2   0       82.69       70.03      9.29 o
  24   2   0       14.38       23.92      7.04 o
  26   2   0        1.04       -3.01      6.58 o
   1   3   0      231.67      221.15     17.01 o
   3   3   0        0.16        3.45      1.46 o
   5   3   0      448.09      359.12     12.40 o
   7   3   0       20.41       37.27      3.41 o
   9   3   0      427.62      414.73     14.32 o
  11   3   0       78.76       85.28      8.59 o
  13   3   0      174.14      127.10      8.78 o
  15   3   0       22.47       11.72      4.54 o
  17   3   0        5.92        4.23      5.33 o
  19   3   0      400.28      325.60     21.45 o
  21   3   0       92.06       94.37      9.90 o
  23   3   0       28.26       35.67      8.42 o
  25   3   0       40.60       29.90      7.89 o
   0   4   0    36267.68    35050.61   1416.56 o
   2   4   0     1104.12     1034.44     30.03 o
   4   4   0     3617.43     3715.51     88.02 o
   6   4   0       26.93       31.93      3.93 o
   8   4   0      454.34      466.57     12.66 o
  10   4   0      660.94      561.84     17.79 o
  12   4   0      125.20      133.35      7.82 o
  14   4   0      254.56      249.26     14.03 o
  16   4   0      174.66      119.95      7.64 o
  18   4   0      137.22      138.08     13.94 o
  20   4   0      192.49      170.55     18.29 o
  22   4   0       39.58       47.95      8.43 o
  24   4   0       10.11        9.66      6.55 o
   1   5   0       84.12       85.24      7.10 o
   3   5   0       41.84       35.31      3.35 o
   5   5   0     1711.93     1773.39     42.52 o
   7   5   0     3264.17     3131.93     89.22 o
   9   5   0      165.00      181.03      7.22 o
  11   5   0     3230.68     3379.27    116.07 o
  13   5   0      427.46      443.83     19.12 o
  15   5   0     1260.99     1288.80     72.68 o
  17   5   0        1.73        2.00      6.27 o
  19   5   0        0.06        7.28      6.62 o
  21   5   0      167.23      194.02     26.26 o
  23   5   0        4.88       12.03      8.72 o
  25   5   0       18.50       32.34     10.44 o
   0   6   0     7940.70     8132.93    474.51 o
   2   6   0      987.54      914.17     38.02 o
   4   6   0     9120.34     9140.26    398.71 o
   6   6   0       12.61       22.24      5.42 o
   8   6   0     3265.09     3487.24    120.87 o
  10   6   0      978.40     1055.90     45.71 o
  12   6   0      508.13      491.64     20.66 o
  14   6   0      147.03      122.08      8.53 o
  16   6   0       99.74       83.96      9.18 o
  18   6   0        3.35       14.21      9.27 o
  20   6   0       45.16       43.46      6.66 o
  22   6   0       34.54       45.32     12.66 o
  24   6   0       61.89       72.61     26.06 o
   1   7   0      196.75      162.18     16.42 o
   3   7   0       46.55       47.19      7.17 o
   5   7   0        3.71        3.57      5.30 o
   7   7   0     2274.69     2404.69     98.75 o
   9   7   0        5.46       11.92      5.31 o
  11   7   0     1240.67     1179.55     69.15 o
  13   7   0      250.90      216.98     15.11 o
  15   7   0       94.84       86.56     11.22 o
  17   7   0       95.29      100.63     15.12 o
  19   7   0       10.49        9.28     10.16 o
  21   7   0        8.43        9.85     10.27 o
   0   8   0     2311.32     2424.59    232.12 o
   2   8   0       50.26       34.54      9.32 o
   4   8   0      920.09      888.52     50.55 o
   6   8   0     1337.18     1387.98    103.17 o
   8   8   0      105.75       99.31      8.47 o
  10   8   0       13.17        7.95      5.97 o
  12   8   0        3.09       20.06      9.23 o
  14   8   0       65.86       50.24     11.99 o
  16   8   0       36.69       35.38      8.54 o
  18   8   0       10.65       -0.05      7.61 o
  20   8   0        7.52       14.52     14.48 o
   1   9   0       23.47       20.45      8.51 o
   3   9   0      390.82      354.43     26.88 o
   5   9   0        4.41       13.72      6.52 o
   7   9   0       29.21       26.02      6.54 o
   9   9   0       17.47       13.35      6.82 o
  11   9   0        3.93        9.99      6.01 o
  13   9   0        2.78       16.15      5.21 o
  15   9   0        9.45        6.33      9.45 o
  17   9   0        6.55       -3.50      7.24 o
   0  10   0      430.99      301.23     58.40 o
   2  10   0       42.68       33.79     10.89 o
   4  10   0       78.69       51.44      7.76 o
   6  10   0       50.52       27.10     10.67 o
   8  10   0       23.93       21.20      7.53 o
  10  10   0       17.43       28.25      8.40 o
  12  10   0        3.28       10.47      6.96 o
  14  10   0        6.33        4.55     10.72 o
  16  10   0        3.60        5.03      7.93 o
   1  11   0       65.58       72.70     21.04 o
   3  11   0        0.23        3.11      7.67 o
   5  11   0       83.08       46.53     10.38 o
   7  11   0       66.45       30.44     10.31 o
   9  11   0        0.09        8.25      5.36 o
  11  11   0      127.01       83.28     20.73 o
   0  12   0      478.21      526.49    287.32 o
   2  12   0       33.02       42.83     21.88 o
   4  12   0      239.92      277.81     75.61 o
   6  12   0      150.02      186.69     41.21 o
   1   1   1     1955.19     1791.09     36.30 o
   2   1   1     5380.61     5103.88    102.75 o
   3   1   1      212.15      252.91     14.05 o
   4   1   1      775.28      888.14     18.45 o
   5   1   1     6495.05     6470.03    131.52 o
   6   1   1    12441.95    12316.84    248.47 o
   7   1   1      505.01      528.51     11.16 o
   8   1   1       12.70       47.82      2.65 o
   9   1   1      133.89      100.87      6.30 o
  10   1   1        1.37        5.22      2.75 o
  11   1   1      334.57      307.06      6.65 o
  12   1   1       90.46       88.53      6.64 o
  13   1   1      112.26      135.28     10.25 o
  14   1   1       14.57       11.76      3.46 o
  15   1   1        2.07        0.30      2.84 o
  16   1   1      179.32      131.06      5.53 o
  17   1   1      294.99      287.22      8.79 o
  18   1   1      523.38      523.32     21.29 o
  19   1   1       78.00       73.44      4.34 o
  20   1   1       57.65       64.43      4.49 o
  21   1   1       27.83       27.25      4.58 o
  22   1   1        1.06        9.83      4.81 o
  23   1   1       34.60       39.04      6.80 o
  24   1   1       34.10       52.26      7.20 o
  25   1   1        1.65        3.36      6.08 o
  26   1   1       17.92       16.21      7.41 o
  27   1   1        0.00       14.34      8.95 o
   0   2   1     1738.42     1663.00     51.72 o
   1   2   1      299.19      260.81     11.40 o
   2   2   1      774.97      679.27     13.98 o
   3   2   1      328.96      336.58      9.00 o
   4   2   1     2713.10     2852.05     58.79 o
   5   2   1     6659.01     6944.00    142.52 o
   6   2   1     3666.32     3673.16     76.18 o
   7   2   1      138.60      173.45      9.29 o
   8   2   1      446.98      495.11     10.62 o
   9   2   1     2073.95     2020.43     34.18 o
  10   2   1      302.08      267.49      7.75 o
  11   2   1      139.31      122.51      7.30 o
  12   2   1     1187.62     1130.60     23.14 o
  13   2   1     3170.10     3361.09     68.34 o
  14   2   1        0.19        2.32      2.40 o
  15   2   1     1080.14     1117.04     34.66 o
  16   2   1      438.69      415.96     13.19 o
  17   2   1      148.82      141.06      5.29 o
  18   2   1      403.24      337.37     14.22 o
  19   2   1      344.35      327.07     15.21 o
  20   2   1       36.17       50.57      5.03 o
  21   2   1        6.99        7.96      5.85 o
  22   2   1       19.42       17.54      3.56 o
  23   2   1       62.54       50.32      6.66 o
  24   2   1        3.74        5.25      5.77 o
  25   2   1        1.26        8.14      4.77 o
  26   2   1        1.83        9.87      7.05 o
   1   3   1     1728.70     1798.81     37.99 o
   2   3   1     5218.58     4995.99    100.33 o
   3   3   1      513.73      465.66      9.96 o
   4   3   1     1920.66     1980.62     40.29 o
   5   3   1     7854.76     8014.49    162.11 o
   6   3   1     1836.74     1793.70     36.61 o
   7   3   1     1521.02     1635.29     27.60 o
   8   3   1     5572.08     6017.65    101.10 o
   9   3   1      901.04      878.73     15.78 o
  10   3   1      115.01      160.25      8.69 o
  11   3   1        9.92       10.91      4.13 o
  12   3   1      355.72      393.94      9.21 o
  13   3   1      169.36      181.77      6.16 o
  14   3   1       17.52       14.95      4.71 o
  15   3   1       20.94       28.36      4.03 o
  16   3   1       44.92       57.63      5.06 o
  17   3   1      135.66      114.04      5.20 o
  18   3   1      215.70      171.41      8.98 o
  19   3   1        5.35       19.92      4.62 o
  20   3   1       20.90       41.72      5.16 o
  21   3   1       27.66       28.11      5.04 o
  22   3   1       11.80       15.17      5.28 o
  23   3   1        8.14       -1.21      3.74 o
  24   3   1        6.49       11.91      5.90 o
  25   3   1        6.68        8.46      6.10 o
  26   3   1        3.71        5.96      5.97 o
   0   4   1      187.59      434.33     16.16 o
   1   4   1     1543.84     1554.41     38.72 o
   2   4   1     3804.43     3860.43     88.72 o
   3   4   1       34.61       58.13      3.63 o
   4   4   1       50.61       35.30      2.56 o
   5   4   1     3504.97     3690.36     62.66 o
   6   4   1      519.38      484.30     12.15 o
   7   4   1      676.46      679.12     12.37 o
   8   4   1     2668.16     2765.20     55.71 o
   9   4   1     1868.75     1913.18     38.74 o
  10   4   1      555.75      466.89     10.66 o
  11   4   1       31.98       21.72      3.75 o
  12   4   1      412.85      390.76     10.57 o
  13   4   1      283.68      279.98      9.33 o
  14   4   1      143.16      143.27      5.53 o
  15   4   1     1183.45     1246.03     35.82 o
  16   4   1      516.72      493.52     19.43 o
  17   4   1      267.56      271.35     12.68 o
  18   4   1       21.82       10.43      4.78 o
  19   4   1       90.54       85.29      6.66 o
  20   4   1       18.99       13.41      5.20 o
  21   4   1       20.40       22.49      6.06 o
  22   4   1        0.15        8.48      6.82 o
  23   4   1       16.02       25.11      6.12 o
  24   4   1        3.22        7.26      6.33 o
  25   4   1       11.86       11.04      6.24 o
   1   5   1     2883.35     3043.22     56.39 o
   2   5   1     5438.52     5807.51    108.64 o
   3   5   1      741.94      713.83     13.61 o
   4   5   1      373.38      401.97      8.14 o
   5   5   1      558.72      632.11     13.79 o
   6   5   1       83.69       79.31      5.61 o
   7   5   1       11.76       36.34      2.86 o
   8   5   1      217.50      235.64      6.48 o
   9   5   1      104.02      105.04      4.70 o
  10   5   1       70.45      111.52      4.34 o
  11   5   1        0.41       78.88      4.42 o
  12   5   1        3.21        8.99      3.88 o
  13   5   1       41.25       33.22      4.48 o
  14   5   1        2.16       37.17      4.89 o
  15   5   1       26.78       59.02      6.28 o
  16   5   1      113.33      126.97      7.07 o
  17   5   1       30.86       24.41      4.93 o
  18   5   1      245.57      233.15     17.27 o
  19   5   1      145.63      120.18      8.18 o
  20   5   1       86.63       82.11      9.38 o
  21   5   1        6.73       10.85      5.57 o
  22   5   1        1.86        2.57      7.26 o
  23   5   1        0.00        7.57      7.23 o
  24   5   1        1.05        0.72      5.59 o
   0   6   1      654.61      702.54     26.96 o
   1   6   1      673.27      641.78     18.60 o
   2   6   1      162.27      123.96     10.51 o
   3   6   1      251.79      342.31      9.64 o
   4   6   1      210.79      346.75      9.18 o
   5   6   1       96.09      110.78      4.39 o
   6   6   1        3.72        9.56      3.42 o
   7   6   1        1.96        4.17      2.84 o
   8   6   1      252.66      257.90      8.04 o
   9   6   1       47.03       70.17      4.06 o
  10   6   1       31.69       47.49      5.01 o
  11   6   1      460.39      444.63     13.62 o
  12   6   1      283.90      279.36     11.51 o
  13   6   1       94.27      101.71      5.64 o
  14   6   1       96.43      110.49      5.60 o
  15   6   1       20.24       40.71      5.40 o
  16   6   1        2.27        6.81      4.61 o
  17   6   1       29.43       47.13      6.57 o
  18   6   1        0.99       10.53      5.96 o
  19   6   1       15.03       21.19     10.34 o
  20   6   1        3.27       10.00      4.62 o
  21   6   1        1.25        6.95      4.50 o
  22   6   1        1.87       -1.21      5.25 o
  23   6   1        0.96        9.23      6.47 o
   1   7   1       26.15       29.34      5.56 o
   2   7   1      246.00      162.15      6.76 o
   3   7   1       19.30       20.54      3.34 o
   4   7   1      498.02      482.05     14.66 o
   5   7   1      304.02      292.54      9.81 o
   6   7   1       26.88       21.72      3.59 o
   7   7   1      718.03      681.59     19.79 o
   8   7   1      775.38      808.25     23.60 o
   9   7   1        8.91       11.68      3.80 o
  10   7   1      486.23      485.74     18.78 o
  11   7   1       11.96       47.40      5.32 o
  12   7   1       80.16       83.00      6.32 o
  13   7   1      124.36      105.44      6.38 o
  14   7   1       25.77       36.16      7.72 o
  15   7   1        2.91       10.13      4.26 o
  16   7   1        5.05       17.04      6.41 o
  17   7   1        3.41       14.41      6.21 o
  18   7   1        5.03       11.91      4.85 o
  19   7   1        2.92       -2.56      4.92 o
  20   7   1        4.97       12.22      5.94 o
  21   7   1       16.38       24.29      5.94 o
  22   7   1        5.30        6.59      7.34 o
   0   8   1       16.82       34.81      9.27 o
   1   8   1      125.78      143.54      9.37 o
   2   8   1      336.04      287.05     13.04 o
   3   8   1      185.43      171.61      8.27 o
   4   8   1        6.96       70.86      5.74 o
   5   8   1      241.79      212.69      9.03 o
   6   8   1      159.69      199.37      8.51 o
   7   8   1       10.43       49.89      4.84 o
   8   8   1       21.54       38.20      4.74 o
   9   8   1       24.17       28.12      4.37 o
  10   8   1       43.68       46.05      4.91 o
  11   8   1       18.38       27.90      4.62 o
  12   8   1       73.63       89.53      6.37 o
  13   8   1      163.07      158.91     10.69 o
  14   8   1        0.84        3.30      4.49 o
  15   8   1      117.92      117.31     13.10 o
  16   8   1       54.57       65.76      6.91 o
  17   8   1       12.03       26.26      5.18 o
  18   8   1       33.81       33.78      6.04 o
  19   8   1       39.88       41.60      9.43 o
  20   8   1        8.03        2.09      6.86 o
   1   9   1      262.69      275.91     21.28 o
   2   9   1      471.90      487.79     35.44 o
   3   9   1      115.24      122.18      8.05 o
   4   9   1       18.18       36.97      5.92 o
   5   9   1      264.73      255.17     12.48 o
   6   9   1      211.48      196.12     15.07 o
   7   9   1        0.47        6.43      5.44 o
   8   9   1      101.40       99.97      7.30 o
   9   9   1       82.35       98.58      6.97 o
  10   9   1        0.01       -1.89      5.46 o
  11   9   1       46.00       38.40      5.96 o
  12   9   1       64.75       82.47      8.75 o
  13   9   1        0.17        4.22      6.82 o
  14   9   1        7.96        8.66      5.33 o
  15   9   1        0.05        8.57      6.08 o
  16   9   1        3.25       20.73      5.19 o
  17   9   1       14.68        8.36      5.00 o
  18   9   1        5.90        2.59      6.47 o
   0  10   1        7.32       32.72     10.62 o
   1  10   1       19.49       24.17      5.28 o
   2  10   1        1.28       15.23      4.09 o
   3  10   1       27.01       19.47      4.20 o
   4  10   1       98.43       61.67      7.87 o
   5  10   1      275.27      225.35     21.08 o
   6  10   1       82.85       64.83      8.47 o
   7  10   1       11.48        2.59      4.85 o
   8  10   1      150.55      109.77     10.76 o
   9  10   1      336.00      268.09     30.32 o
  10  10   1       24.16       24.09      5.52 o
  11  10   1       81.66       67.06      9.03 o
  12  10   1      160.68      121.90     18.39 o
  13  10   1      100.98      102.13     14.42 o
  14  10   1        4.26        6.87      5.02 o
  15  10   1       77.07       65.47      9.01 o
  16  10   1       55.21       57.51      9.23 o
   1  11   1      125.53       35.34     24.22 o
   2  11   1      165.53      123.48     19.98 o
   3  11   1       59.24       30.97      6.83 o
   4  11   1        1.55        8.25      7.77 o
   5  11   1       41.25       36.00      7.55 o
   6  11   1       72.57       52.48      8.32 o
   7  11   1       26.85       20.08      5.52 o
   8  11   1        0.42        4.48      7.30 o
   9  11   1        9.54       13.11      7.42 o
  10  11   1       43.53       54.42      9.03 o
  11  11   1        0.65       19.23      8.52 o
  12  11   1        0.00        3.80      8.66 o
   0  12   1       31.61       84.00     29.59 o
   1  12   1       19.85       45.37     11.73 o
   2  12   1        0.03        1.66      7.56 o
   3  12   1       25.72       23.58     16.70 o
   4  12   1       24.14       36.96     13.06 o
   5  12   1       13.54       20.37      6.97 o
   6  12   1        0.16       25.26      7.31 o
   0   0   2    17037.55    16778.53    936.81 o
   1   0   2    94385.98    76031.33   3436.63 o
   2   0   2     1251.09     1358.78     44.11 o
   3   0   2    37781.42    34904.63   1026.56 o
   4   0   2     1103.00     1012.07     29.06 o
   5   0   2      103.23      129.71     10.50 o
   6   0   2      320.88      246.24     21.22 o
   7   0   2     7512.52     7294.01    227.98 o
   8   0   2        1.56        8.72      5.71 o
   9   0   2       90.54      148.90     13.58 o
  10   0   2     1770.87     1803.54     47.40 o
  11   0   2     1260.78     1258.42     39.70 o
  12   0   2      288.08      269.23      9.81 o
  13   0   2      109.54       24.99     27.86 o
  14   0   2      121.07       91.28      8.31 o
  15   0   2        0.41        4.52      6.23 o
  16   0   2       78.86       90.45      9.80 o
  17   0   2     1360.96     1437.68     61.87 o
  18   0   2       59.30      107.64      7.36 o
  19   0   2      136.86      109.41      8.36 o
  20   0   2       19.01       14.24      7.69 o
  21   0   2      157.75      151.85     16.21 o
  22   0   2       51.04       46.49      8.07 o
  23   0   2       15.38       16.22      7.54 o
  24   0   2        0.01       13.32      8.33 o
  25   0   2       19.26       38.23     10.56 o
  26   0   2        4.53       -1.83     16.02 o
   1   1   2      505.18      488.63     10.28 o
   2   1   2      104.33      218.38     11.40 o
   3   1   2       33.31       23.89      1.44 o
   4   1   2     2133.98     2148.73     43.66 o
   5   1   2     1003.56     1079.72     22.65 o
   6   1   2     1949.42     1905.11     39.17 o
   7   1   2       15.96       85.62      4.71 o
   8   1   2     5166.86     5029.64     93.39 o
   9   1   2      535.05      493.97     10.86 o
  10   1   2     9522.28     9783.32    185.86 o
  11   1   2      321.63      327.96      7.72 o
  12   1   2      293.25      367.47      8.94 o
  13   1   2        0.49        2.30      2.51 o
  14   1   2     1100.53     1028.70     27.13 o
  15   1   2       75.24       85.08      3.72 o
  16   1   2       77.44       77.04      4.88 o
  17   1   2        0.29        4.64      3.01 o
  18   1   2      635.50      574.42     24.25 o
  19   1   2       59.36       65.40      4.67 o
  20   1   2        1.54        0.49      3.85 o
  21   1   2        2.23        7.46      4.51 o
  22   1   2        0.15        5.22      5.14 o
  23   1   2        0.85        0.83      5.26 o
  24   1   2       14.87       10.57      5.83 o
  25   1   2        2.40       -4.13      6.30 o
  26   1   2        4.01        3.92      6.88 o
   0   2   2       49.53       51.74      3.97 o
   1   2   2      757.95      778.37     16.74 o
   2   2   2      100.03       91.38      4.96 o
   3   2   2     9968.53    10201.14    206.77 o
   4   2   2      358.26      353.40      8.71 o
   5   2   2     4831.39     4634.88     94.08 o
   6   2   2        5.53       60.70      3.30 o
   7   2   2     1323.74     1313.11     22.63 o
   8   2   2     1481.93     1494.03     25.98 o
   9   2   2      203.72      206.26     11.61 o
  10   2   2       41.51       30.35      2.21 o
  11   2   2     1185.69     1237.97     25.97 o
  12   2   2       22.79       41.17      3.37 o
  13   2   2       70.12       70.19      6.25 o
  14   2   2      186.78      177.07      5.93 o
  15   2   2        6.04        6.51      3.84 o
  16   2   2        2.93        8.72      3.86 o
  17   2   2        1.76        0.02      3.37 o
  18   2   2        6.12        0.95      3.75 o
  19   2   2        5.07        4.48      3.97 o
  20   2   2        1.55       11.29      3.34 o
  21   2   2      105.29       95.11      7.53 o
  22   2   2        6.18        4.74      3.57 o
  23   2   2        1.94        4.68      4.39 o
  24   2   2        1.78       -1.61      6.58 o
  25   2   2       15.85       29.14      7.48 o
  26   2   2        0.02       12.15     10.65 o
   1   3   2      485.82      508.51     11.78 o
   2   3   2       60.05       62.62      3.60 o
   3   3   2        9.31       51.56      2.85 o
   4   3   2      180.04      153.74      8.18 o
   5   3   2        0.59       83.89      5.13 o
   6   3   2       61.45       43.30      2.82 o
   7   3   2        3.50       10.41      1.86 o
   8   3   2        1.93       13.90      2.32 o
   9   3   2      580.59      541.46     11.95 o
  10   3   2      203.48      208.80      8.88 o
  11   3   2      784.46      774.04     17.58 o
  12   3   2       12.44       21.32      3.19 o
  13   3   2       14.42       13.09      3.76 o
  14   3   2      211.83      201.05      7.63 o
  15   3   2       59.69       53.13      5.76 o
  16   3   2        0.12       10.02      3.06 o
  17   3   2        0.50        1.45      3.87 o
  18   3   2       68.49       76.90      4.82 o
  19   3   2       46.59       36.48      4.31 o
  20   3   2      101.63       90.09      7.41 o
  21   3   2        0.02        1.28      5.33 o
  22   3   2       20.69       35.58      6.58 o
  23   3   2        0.01        1.33      4.50 o
  24   3   2       13.77       19.95      7.13 o
  25   3   2        0.28       -6.62      6.62 o
  26   3   2       19.71       28.06      8.96 o
   0   4   2      568.74      539.52     18.52 o
   1   4   2     4703.05     4749.73     98.89 o
   2   4   2      455.42      602.98     13.51 o
   3   4   2     4968.75     4848.61     86.26 o
   4   4   2       79.03       73.72      4.50 o
   5   4   2      165.73      167.02     10.03 o
   6   4   2        0.23        4.54      2.49 o
   7   4   2      206.92      204.71      6.81 o
   8   4   2       15.32       60.50      4.27 o
   9   4   2       23.29       37.39      3.71 o
  10   4   2      178.93      153.46      5.56 o
  11   4   2      312.73      275.44      7.85 o
  12   4   2        1.15       20.32      3.21 o
  13   4   2      376.56      412.86     12.78 o
  14   4   2        9.24       24.95      3.91 o
  15   4   2        9.35        7.67      4.19 o
  16   4   2       37.96       68.06      4.47 o
  17   4   2      244.26      233.51     11.14 o
  18   4   2       36.05       32.76      6.57 o
  19   4   2       16.73        7.27      4.81 o
  20   4   2        0.15        9.28      5.49 o
  21   4   2       62.53       62.50      7.04 o
  22   4   2        1.14        3.57      6.32 o
  23   4   2       13.76       21.48      7.06 o
  24   4   2        5.90       14.21      7.84 o
  25   4   2        0.67       -2.78      7.38 o
   1   5   2        0.51       85.11      9.03 o
   2   5   2       11.91       64.51      5.89 o
   3   5   2       19.45       48.83      3.71 o
   4   5   2      209.57      209.40      5.72 o
   5   5   2      789.22      884.73     18.60 o
   6   5   2       74.38       56.79      4.09 o
   7   5   2       14.14       39.85      4.78 o
   8   5   2     1900.95     1856.97     45.46 o
   9   5   2        1.22        9.94      2.49 o
  10   5   2     2564.93     2627.19     96.35 o
  11   5   2       23.56       26.73      4.27 o
  12   5   2      200.87      196.03      6.69 o
  13   5   2        5.53        8.62      3.96 o
  14   5   2      988.67     1003.44     39.32 o
  15   5   2        1.25        4.01      5.03 o
  16   5   2      235.51      247.70     12.10 o
  17   5   2        0.59        9.50      5.71 o
  18   5   2      128.49      128.11      9.16 o
  19   5   2        0.48        0.76      5.23 o
  20   5   2      113.52      144.52     13.75 o
  21   5   2        2.00       -1.31      6.43 o
  22   5   2       11.76       20.24      7.06 o
  23   5   2        1.61        3.20      7.45 o
  24   5   2        0.04       14.86      7.64 o
   0   6   2      158.94      198.16     10.46 o
   1   6   2     2409.40     2521.22     90.23 o
   2   6   2        8.44        9.57      4.18 o
   3   6   2     5972.67     5975.93    318.09 o
   4   6   2       87.33      109.09      8.91 o
   5   6   2     1583.72     1552.60     40.07 o
   6   6   2       15.05       17.20      3.15 o
   7   6   2     1736.92     1842.97     53.98 o
   8   6   2      895.19      842.72     25.40 o
   9   6   2       91.68       97.59      5.48 o
  10   6   2        2.60       19.84      4.47 o
  11   6   2     1197.63     1269.94     50.19 o
  12   6   2      157.63      132.62      5.68 o
  13   6   2       49.37       59.78      6.23 o
  14   6   2       42.94       57.52      5.01 o
  15   6   2        6.02       14.50      5.04 o
  16   6   2        7.73       12.38      6.73 o
  17   6   2        1.18        0.60      5.22 o
  18   6   2       23.98       25.49      5.60 o
  19   6   2        0.49       10.88      5.38 o
  20   6   2        1.54        3.87      4.77 o
  21   6   2       99.73       83.23     12.30 o
  22   6   2        0.07        6.38      5.86 o
  23   6   2        0.77        8.27      8.58 o
   1   7   2       31.60       21.32      4.93 o
   2   7   2       10.02       12.58      4.32 o
   3   7   2       41.50       35.44      5.76 o
   4   7   2      243.25      202.98      8.60 o
   5   7   2       23.21       28.21      4.31 o
   6   7   2      546.79      511.48     15.51 o
   7   7   2       64.57       81.95      5.18 o
   8   7   2      871.39      818.73     31.54 o
   9   7   2        1.81       -1.68      5.02 o
  10   7   2      795.95      755.73     36.30 o
  11   7   2       91.33       87.81      6.37 o
  12   7   2       74.49       80.88      6.56 o
  13   7   2       10.56       13.82      4.67 o
  14   7   2      414.72      394.11     32.85 o
  15   7   2        0.93        4.34      4.42 o
  16   7   2        9.59       11.33      5.71 o
  17   7   2        0.11        5.46      9.05 o
  18   7   2       59.14       64.34      9.17 o
  19   7   2        0.28       -5.86      7.39 o
  20   7   2        0.49        5.77      6.50 o
  21   7   2        0.23        4.95      5.60 o
   0   8   2      153.81      143.96     14.87 o
   1   8   2      658.01      602.67     43.43 o
   2   8   2        2.21       75.68      9.36 o
   3   8   2      885.83      812.47     39.53 o
   4   8   2      149.27      134.82      6.90 o
   5   8   2        8.03        5.36      4.06 o
   6   8   2       19.92       27.61      4.61 o
   7   8   2      669.64      697.77     35.94 o
   8   8   2        2.33       -4.62      5.27 o
   9   8   2        0.05        0.23      4.56 o
  10   8   2        1.07       17.47      6.06 o
  11   8   2       20.16       16.59      5.43 o
  12   8   2        3.50       15.08      6.11 o
  13   8   2       55.36       72.00      6.61 o
  14   8   2        3.28        9.96      5.36 o
  15   8   2        0.44        5.64      8.34 o
  16   8   2        6.98       31.42      5.66 o
  17   8   2       21.98       27.07      7.44 o
  18   8   2        0.08        1.26      5.24 o
  19   8   2        0.49        4.15      6.72 o
  20   8   2        8.91       17.70      8.22 o
   1   9   2       10.50       49.80      7.85 o
   2   9   2       95.81       81.88      7.41 o
   3   9   2        9.10       52.64      6.40 o
   4   9   2       87.56       89.51      7.54 o
   5   9   2       22.63       84.01      7.30 o
   6   9   2       18.18       28.53      4.92 o
   7   9   2       17.59       10.93      4.05 o
   8   9   2       39.53       38.08      6.92 o
   9   9   2        0.74       17.80      5.60 o
  10   9   2        0.44        0.87      3.91 o
  11   9   2        0.66        8.08      5.73 o
  12   9   2        1.70       -2.77      6.08 o
  13   9   2        1.05       -5.19      5.19 o
  14   9   2        0.51       10.83      6.48 o
  15   9   2       14.83       16.74      6.86 o
  16   9   2       21.77        8.49      5.88 o
  17   9   2        4.45        0.86      5.99 o
  18   9   2        0.52        9.96      7.40 o
   0  10   2        5.82       -2.23     10.93 o
   1  10   2      102.07      114.95     17.49 o
   2  10   2        5.31        2.64      7.77 o
   3  10   2      150.81      135.28     20.63 o
   4  10   2        0.99       26.50     10.59 o
   5  10   2        1.12        2.85      3.72 o
   6  10   2       12.18       29.43      8.76 o
   7  10   2       35.14       25.44      5.22 o
   8  10   2       15.25       45.24      6.87 o
   9  10   2        0.65        4.11      5.27 o
  10  10   2        0.50       20.82      8.48 o
  11  10   2        5.70       13.10      5.30 o
  12  10   2        4.75       36.08      6.66 o
  13  10   2       21.75       29.21      6.68 o
  14  10   2        1.48       14.68      6.15 o
  15  10   2        0.76       14.66      5.51 o
   1  11   2        0.25       41.53     12.76 o
   2  11   2       53.40       61.56     12.05 o
   3  11   2        1.51       26.03     11.36 o
   4  11   2       62.91       40.56     10.53 o
   5  11   2        0.41        9.53      7.72 o
   6  11   2        0.06        0.93      6.59 o
   7  11   2        0.09       16.70      6.16 o
   8  11   2       62.44       51.69     10.98 o
   9  11   2        3.22        3.61      7.32 o
  10  11   2       89.93       79.09     11.63 o
  11  11   2        1.97       12.76      6.76 o
   0  12   2       33.19       87.65     35.85 o
   1  12   2      112.34      139.68     30.23 o
   2  12   2        1.42       18.90     12.97 o
   3  12   2      238.16      245.60     42.71 o
   4  12   2       28.74       67.80     18.54 o
   1   1   3      524.34      687.69     15.26 o
   2   1   3      692.24      721.97     15.02 o
   3   1   3      402.73      552.02     11.59 o
   4   1   3      400.36      413.68      9.38 o
   5   1   3     2933.03     3051.17     52.93 o
   6   1   3      160.99      149.36      9.38 o
   7   1   3      691.54      654.63     12.61 o
   8   1   3      393.53      292.40      6.16 o
   9   1   3      139.61      137.65      8.84 o
  10   1   3      191.27      187.32      7.36 o
  11   1   3        4.33        8.31      3.14 o
  12   1   3      168.09      154.12      5.80 o
  13   1   3        7.67       17.38      3.51 o
  14   1   3       15.01       20.16      3.85 o
  15   1   3      372.21      290.63      9.86 o
  16   1   3      259.19      254.45     12.19 o
  17   1   3        6.42       14.57      4.20 o
  18   1   3       74.41       78.16      5.54 o
  19   1   3       17.49       20.57      5.88 o
  20   1   3        0.14        0.54      5.09 o
  21   1   3      125.59      134.04     13.49 o
  22   1   3       12.45       12.03      7.13 o
  23   1   3       41.03       50.93      8.45 o
  24   1   3        0.01        7.65      7.08 o
  25   1   3        1.21       -8.46      8.46 o
  26   1   3        0.00        3.70      9.48 o
   0   2   3      706.38      771.55     23.74 o
   1   2   3       56.11       62.34      3.46 o
   2   2   3     1155.28     1329.22     27.33 o
   3   2   3        7.42       23.83      3.64 o
   4   2   3     1282.31     1467.45     24.82 o
   5   2   3     1390.97     1407.12     24.01 o
   6   2   3       89.34      101.08      6.28 o
   7   2   3     2320.17     2663.35     45.25 o
   8   2   3      976.75      896.16     18.89 o
   9   2   3      271.96      288.69      6.67 o
  10   2   3      653.20      570.59     13.15 o
  11   2   3        8.29        8.75      2.94 o
  12   2   3     2372.45     2434.23     63.37 o
  13   2   3       99.67       90.11      3.56 o
  14   2   3       84.48       89.76      4.67 o
  15   2   3      197.99      169.90      6.27 o
  16   2   3      397.26      418.01     18.68 o
  17   2   3       35.34       48.12      7.37 o
  18   2   3      343.67      347.50     18.07 o
  19   2   3      100.50       82.68      8.15 o
  20   2   3       28.53       39.41      7.08 o
  21   2   3        0.25        1.98      4.78 o
  22   2   3       35.46       45.27      8.08 o
  23   2   3        4.18        8.96      6.54 o
  24   2   3        8.79       20.50      8.28 o
  25   2   3        7.34        6.14      6.85 o
   1   3   3     2197.49     2247.55     39.24 o
   2   3   3     1454.71     1564.65     28.41 o
   3   3   3     2678.71     2720.14     48.99 o
   4   3   3     1293.23     1425.99     24.71 o
   5   3   3     4432.01     4488.47     77.52 o
   6   3   3      784.54      755.59     13.54 o
   7   3   3      745.72      830.41     17.81 o
   8   3   3      883.05      952.89     19.82 o
   9   3   3      525.33      527.63     12.35 o
  10   3   3        1.53        9.30      2.93 o
  11   3   3       14.17       22.17      3.51 o
  12   3   3        0.04        6.58      2.67 o
  13   3   3       92.83       89.22      3.90 o
  14   3   3       20.25       11.71      3.56 o
  15   3   3        2.70        8.04      3.62 o
  16   3   3       38.20       58.27      5.29 o
  17   3   3       65.52       90.16      5.50 o
  18   3   3        5.22        7.54      4.46 o
  19   3   3       16.77       15.06      5.60 o
  20   3   3       19.99       26.42      5.23 o
  21   3   3        5.73       21.92      7.78 o
  22   3   3        4.98       -4.11      7.14 o
  23   3   3       50.23       61.29     10.33 o
  24   3   3        1.34       11.04      6.46 o
  25   3   3        0.11       14.48      7.53 o
   0   4   3      120.26      112.86     11.12 o
   1   4   3      172.30      220.16     10.93 o
   2   4   3      637.05      601.36     12.21 o
   3   4   3     2444.53     2585.63     60.25 o
   4   4   3     1298.02     1310.93     28.34 o
   5   4   3      267.99      249.57      6.23 o
   6   4   3      561.39      542.11     12.61 o
   7   4   3       43.91       37.96      3.03 o
   8   4   3     1566.62     1533.58     39.30 o
   9   4   3     1542.66     1546.12     37.97 o
  10   4   3      225.85      227.17      7.52 o
  11   4   3       32.07       41.06      4.40 o
  12   4   3      719.68      648.61     20.11 o
  13   4   3       22.19       16.35      4.12 o
  14   4   3       55.16       57.20      5.19 o
  15   4   3      152.85      152.03      7.58 o
  16   4   3      807.19      771.24     38.06 o
  17   4   3       10.65       28.62      5.27 o
  18   4   3        3.92       10.81      5.45 o
  19   4   3        6.19        5.83      6.11 o
  20   4   3       37.52       45.04      7.04 o
  21   4   3        4.02       12.61      5.43 o
  22   4   3        1.76        4.64      6.78 o
  23   4   3        0.02       -0.09      7.01 o
  24   4   3        7.82       17.19      6.70 o
   1   5   3     2132.86     2294.23     60.06 o
   2   5   3      709.46      615.13     17.90 o
   3   5   3      259.50      257.99      6.71 o
   4   5   3       53.34       38.39      4.72 o
   5   5   3      742.20      725.08     18.49 o
   6   5   3      257.17      248.35      7.19 o
   7   5   3        0.49       31.11      4.04 o
   8   5   3       80.62       93.23      4.46 o
   9   5   3       27.75       34.54      4.43 o
  10   5   3      164.17      141.17      4.79 o
  11   5   3       59.22       90.96      5.27 o
  12   5   3       42.87       71.49      5.56 o
  13   5   3        0.01       -2.41      3.64 o
  14   5   3        1.32        3.15      3.33 o
  15   5   3      163.18      154.21      9.37 o
  16   5   3        2.85        4.90      5.36 o
  17   5   3        0.08        8.14      5.67 o
  18   5   3       20.25       38.24      5.24 o
  19   5   3      106.53       91.73     10.52 o
  20   5   3        3.64       12.01      6.26 o
  21   5   3        3.13       13.70      8.04 o
  22   5   3        0.33        4.08      7.65 o
  23   5   3        0.64        0.18      8.23 o
   0   6   3     1320.44     1341.95     81.07 o
   1   6   3        1.80       21.15      5.12 o
   2   6   3       11.79       93.19      5.20 o
   3   6   3      370.57      366.01     13.64 o
   4   6   3      122.74       87.62      3.68 o
   5   6   3       33.72       49.45      5.31 o
   6   6   3       70.20       84.72      4.65 o
   7   6   3       94.60      128.58      6.48 o
   8   6   3       77.01       83.67      5.50 o
   9   6   3      103.94       90.18      4.68 o
  10   6   3       65.97       63.98      5.48 o
  11   6   3       34.91       68.15      4.81 o
  12   6   3       99.56       89.35      5.65 o
  13   6   3      109.81       94.44      4.94 o
  14   6   3       16.62       27.44      4.18 o
  15   6   3        7.42        8.12      5.96 o
  16   6   3       11.26        6.89      4.22 o
  17   6   3        3.38        2.36      5.10 o
  18   6   3        0.03        9.87      5.41 o
  19   6   3        2.29       11.78      4.85 o
  20   6   3       11.79        8.82      7.99 o
  21   6   3        0.01       11.46      6.82 o
  22   6   3        0.57        9.91      6.36 o
   1   7   3      110.05      102.96      7.88 o
   2   7   3       19.49       10.42      4.76 o
   3   7   3       11.52       12.31      5.64 o
   4   7   3      101.39      120.29      5.45 o
   5   7   3      366.84      369.96     16.29 o
   6   7   3        0.87       15.25      5.72 o
   7   7   3      519.66      547.59     22.25 o
   8   7   3      141.50      127.15      6.45 o
   9   7   3       35.73       30.49      4.64 o
  10   7   3        4.17       21.35      3.87 o
  11   7   3      126.43      120.18      7.00 o
  12   7   3       15.69       10.87      5.10 o
  13   7   3       65.54       72.14      6.21 o
  14   7   3       38.22       59.87      5.78 o
  15   7   3        0.75       -0.57      4.37 o
  16   7   3        5.65       13.45      8.37 o
  17   7   3        2.10       -4.17      6.60 o
  18   7   3       15.40       11.77      6.28 o
  19   7   3        2.69       -0.17      5.28 o
  20   7   3        0.00        2.51      6.23 o
  21   7   3        0.41        1.65      5.96 o
   0   8   3        0.05       28.74     16.84 o
   1   8   3       33.63       46.40     10.86 o
   2   8   3      195.16      195.32     15.68 o
   3   8   3      242.93      266.22     15.24 o
   4   8   3       20.40       47.80      8.63 o
   5   8   3       29.96       42.68      6.89 o
   6   8   3      116.21      118.08     11.17 o
   7   8   3       28.24       76.64      5.32 o
   8   8   3       14.00       26.90      6.39 o
   9   8   3      110.21      106.04      7.92 o
  10   8   3        4.88       15.96      5.13 o
  11   8   3        3.99        8.79      5.06 o
  12   8   3      183.09      178.14     16.06 o
  13   8   3        1.76        9.50      5.54 o
  14   8   3        3.73        1.46      4.89 o
  15   8   3       17.50       27.84      5.66 o
  16   8   3      110.60       96.11     11.39 o
  17   8   3       11.55        6.91      5.92 o
  18   8   3       10.60       18.75      6.85 o
  19   8   3       11.45       17.77      5.42 o
   1   9   3      214.35      240.43     28.60 o
   2   9   3      215.22      238.73     26.19 o
   3   9   3      123.33      135.57     11.58 o
   4   9   3       65.04       73.42      6.92 o
   5   9   3      218.45      245.11     18.96 o
   6   9   3       69.07       90.85      9.30 o
   7   9   3        5.25       17.55      5.00 o
   8   9   3       82.69       98.43     11.91 o
   9   9   3       92.95      102.30     11.70 o
  10   9   3        0.07       -0.69      7.28 o
  11   9   3       39.20       48.23      6.71 o
  12   9   3        2.64        0.70      7.10 o
  13   9   3        2.17       12.14      5.93 o
  14   9   3        0.67        5.44      6.55 o
  15   9   3        3.15       25.41      6.36 o
  16   9   3       11.44       16.78      7.22 o
  17   9   3       11.64       19.80      7.63 o
   0  10   3       93.06      133.90     31.89 o
   1  10   3        0.03        1.47      7.62 o
   2  10   3        1.80        9.40      7.24 o
   3  10   3        8.21       30.38      8.01 o
   4  10   3      120.25      105.94     10.94 o
   5  10   3       37.38       41.85      6.86 o
   6  10   3       79.62       73.67     10.95 o
   7  10   3        0.24       -6.61      6.64 o
   8  10   3      203.22      182.23     29.85 o
   9  10   3       37.56       23.83      7.72 o
  10  10   3       23.03       39.17      9.34 o
  11  10   3        4.97        6.52      6.98 o
  12  10   3      137.33      117.55     15.33 o
  13  10   3       58.07       50.13      8.00 o
  14  10   3        0.34       12.81      9.83 o
   1  11   3       86.19       91.04     22.21 o
   2  11   3      141.59      119.85     28.64 o
   3  11   3       29.91       30.15     11.10 o
   4  11   3        0.13       11.74      9.88 o
   5  11   3       36.86       44.85      8.83 o
   6  11   3       28.52       32.95      8.24 o
   7  11   3       29.68       44.55      9.58 o
   8  11   3        0.10        7.89      8.25 o
   9  11   3       31.73       37.66      7.65 o
   0   0   4    24785.65    24726.26   1139.79 o
   1   0   4     1785.41     2015.01     67.77 o
   2   0   4      557.66      689.42     53.18 o
   3   0   4     4493.25     4250.60    123.43 o
   4   0   4     5367.91     5466.78    147.91 o
   5   0   4       23.48      131.37     11.50 o
   6   0   4     1845.16     1816.57     51.87 o
   7   0   4      170.26      215.48     10.67 o
   8   0   4     1986.91     2076.31     60.50 o
   9   0   4      121.99      237.11      9.37 o
  10   0   4       91.24       98.67      6.67 o
  11   0   4     1115.16     1048.92     45.36 o
  12   0   4       32.12       71.33      6.15 o
  13   0   4      105.05      109.93      5.83 o
  14   0   4        0.80       11.72      7.79 o
  15   0   4       31.71       72.87      9.02 o
  16   0   4       79.75       65.86      6.19 o
  17   0   4      169.02      186.88     14.68 o
  18   0   4      129.73      108.98     13.00 o
  19   0   4       29.77       36.69      8.02 o
  20   0   4       93.75       89.93     18.91 o
  21   0   4       16.59       19.37     10.79 o
  22   0   4        4.31        9.37      9.63 o
  23   0   4       21.89        9.02     10.55 o
  24   0   4        9.09        6.18     24.59 o
  25   0   4        5.47        6.21     13.62 o
   1   1   4       15.24      178.22     12.42 o
   2   1   4      162.04      146.86      9.66 o
   3   1   4      445.47      320.16      7.07 o
   4   1   4      149.25      141.13      8.36 o
   5   1   4       61.94       64.36      3.94 o
   6   1   4       57.16       52.96      4.04 o
   7   1   4     4250.81     4345.86     90.93 o
   8   1   4      525.00      481.21     11.47 o
   9   1   4      429.07      373.63     12.16 o
  10   1   4       48.62      125.93      5.32 o
  11   1   4     2674.82     2755.32     87.30 o
  12   1   4       28.95       24.31      3.90 o
  13   1   4      443.49      398.03     13.08 o
  14   1   4       13.13       33.35      5.82 o
  15   1   4      238.89      257.76     11.63 o
  16   1   4       73.26       71.61      4.93 o
  17   1   4      101.08      130.29      7.77 o
  18   1   4       98.04      117.67     10.23 o
  19   1   4       37.53       53.29      5.60 o
  20   1   4        4.47       14.42      4.59 o
  21   1   4       34.85       35.06      5.87 o
  22   1   4        3.61        2.97      7.64 o
  23   1   4        0.64        5.95      6.34 o
  24   1   4        4.07        0.89      6.19 o
  25   1   4        3.26       -3.21      8.45 o
   0   2   4     2727.13     2755.81     69.65 o
   1   2   4        1.87        9.94      2.12 o
   2   2   4      197.16      211.39     12.22 o
   3   2   4      145.89      135.65      8.48 o
   4   2   4     2523.58     2583.90     51.93 o
   5   2   4      160.17      179.93      9.37 o
   6   2   4       10.45       12.92      2.40 o
   7   2   4      617.75      643.22     14.85 o
   8   2   4      229.57      200.89      6.14 o
   9   2   4      613.19      507.23     14.45 o
  10   2   4      219.61      191.21      6.23 o
  11   2   4       82.12       97.52      4.04 o
  12   2   4       62.04       50.05      5.47 o
  13   2   4       67.96      103.80      6.43 o
  14   2   4        1.37        9.77      4.52 o
  15   2   4       99.91       91.11      5.91 o
  16   2   4        0.99        5.36      4.66 o
  17   2   4        3.75       15.85      4.55 o
  18   2   4       38.97       48.09      5.93 o
  19   2   4        0.76        5.11      7.52 o
  20   2   4       24.75       22.01      6.64 o
  21   2   4        0.51        2.57      7.02 o
  22   2   4       23.13       24.62      9.56 o
  23   2   4        8.17       13.11      6.81 o
  24   2   4        7.64       16.26      6.37 o
   1   3   4      128.73      132.48     10.44 o
   2   3   4       26.03       51.37      3.88 o
   3   3   4       44.63       37.68      3.08 o
   4   3   4        2.59        3.82      2.32 o
   5   3   4       97.68       85.30      6.31 o
   6   3   4        7.46       55.49      4.11 o
   7   3   4      116.80      121.17      4.26 o
   8   3   4      105.12       94.78      5.50 o
   9   3   4      106.03       99.67      5.47 o
  10   3   4      378.26      358.72     11.06 o
  11   3   4       30.25       40.13      4.43 o
  12   3   4      180.85      174.62      5.68 o
  13   3   4        0.18        8.15      5.31 o
  14   3   4        5.30       15.34      4.81 o
  15   3   4       63.32       79.25      5.21 o
  16   3   4       32.18       18.61      5.48 o
  17   3   4        6.73       16.41      6.01 o
  18   3   4       28.65       45.17      6.12 o
  19   3   4        0.01        9.68      6.97 o
  20   3   4        7.88       -0.21      6.42 o
  21   3   4        5.29        6.23      8.72 o
  22   3   4        0.01        2.58      7.83 o
  23   3   4        0.43       -6.19      6.95 o
  24   3   4        0.41        3.83      7.63 o
   0   4   4     2242.24     2332.15     82.91 o
   1   4   4       29.37       32.62      3.60 o
   2   4   4      225.46      200.62      6.26 o
   3   4   4      626.10      618.75     17.29 o
   4   4   4      658.55      715.16     19.77 o
   5   4   4        5.13       66.19      9.15 o
   6   4   4       69.92       71.89      6.05 o
   7   4   4       20.89       77.50      4.30 o
   8   4   4      184.67      200.86      6.55 o
   9   4   4        2.27       -1.58      3.45 o
  10   4   4       73.08       81.15      5.31 o
  11   4   4      132.23      112.05      4.62 o
  12   4   4        2.36       12.37      3.74 o
  13   4   4       21.74       51.98      5.61 o
  14   4   4        5.45        4.77      4.25 o
  15   4   4        0.76       69.18      4.62 o
  16   4   4        2.54       15.28      5.11 o
  17   4   4       67.08       53.27      5.19 o
  18   4   4       29.50       36.79      6.53 o
  19   4   4        1.19        5.38      8.23 o
  20   4   4       17.03       24.36      7.24 o
  21   4   4        5.93        5.96      7.25 o
  22   4   4        4.49       18.35      7.30 o
  23   4   4        1.08       -6.46      7.39 o
   1   5   4      100.96      203.11      8.44 o
   2   5   4       12.50       31.71      4.88 o
   3   5   4       44.29       41.35      5.46 o
   4   5   4      212.46      179.71      6.03 o
   5   5   4       11.96       11.40      3.63 o
   6   5   4      142.85      133.04      5.70 o
   7   5   4      886.95      755.03     23.99 o
   8   5   4      109.95      137.91      6.33 o
   9   5   4        6.41        2.68      4.93 o
  10   5   4       41.16       65.42      5.53 o
  11   5   4      898.68      857.21     35.42 o
  12   5   4       10.54       23.21      6.23 o
  13   5   4      116.03       94.52      5.19 o
  14   5   4        4.45        1.07      5.22 o
  15   5   4      375.40      397.18     35.07 o
  16   5   4        3.95        7.51      5.37 o
  17   5   4       52.70       51.95      7.47 o
  18   5   4       24.15       17.39      5.46 o
  19   5   4       19.97       29.39      6.71 o
  20   5   4        1.32        9.38      6.71 o
  21   5   4       75.92       59.23     12.20 o
  22   5   4        0.98        4.88      8.08 o
   0   6   4     3749.33     4001.36    382.65 o
   1   6   4      180.41      119.17     10.62 o
   2   6   4      119.69      120.87      6.01 o
   3   6   4       73.09       98.34      8.07 o
   4   6   4     2050.17     2251.80     69.73 o
   5   6   4       62.38       81.74      5.56 o
   6   6   4      100.98      119.44      5.74 o
   7   6   4      618.71      618.29     24.96 o
   8   6   4      283.83      252.49     10.35 o
   9   6   4      366.40      265.33     12.41 o
  10   6   4      258.39      227.92     10.71 o
  11   6   4      312.83      270.33     12.79 o
  12   6   4       24.22       30.96      7.42 o
  13   6   4        0.40        8.39      5.78 o
  14   6   4        5.89       13.25      4.31 o
  15   6   4       20.78       21.85      4.09 o
  16   6   4        2.86       19.46      5.30 o
  17   6   4       28.40       28.39      6.01 o
  18   6   4       54.96       43.43      6.67 o
  19   6   4        0.81        9.05      6.11 o
  20   6   4       34.14       35.35      8.75 o
  21   6   4        0.68        0.82      8.71 o
   1   7   4        0.00       24.44      8.28 o
   2   7   4       19.23       54.83      9.36 o
   3   7   4      185.32      165.61      9.88 o
   4   7   4        9.19       20.97      5.59 o
   5   7   4       10.31       11.34      5.17 o
   6   7   4       62.71       66.80      5.60 o
   7   7   4      524.09      478.47     24.96 o
   8   7   4       67.27       72.49      4.73 o
   9   7   4       20.25       37.35      3.83 o
  10   7   4       35.94       24.36      3.90 o
  11   7   4      365.41      347.46     26.72 o
  12   7   4       56.65       60.86      5.76 o
  13   7   4      130.22      133.56     14.35 o
  14   7   4        0.03       -0.11      5.10 o
  15   7   4       69.25       77.09      7.95 o
  16   7   4        0.56       -1.07      5.01 o
  17   7   4       45.35       48.37      8.28 o
  18   7   4        1.24        6.40      6.44 o
  19   7   4        8.13       22.03      8.61 o
   0   8   4      521.56      446.57    127.03 o
   1   8   4       78.01       90.34     12.06 o
   2   8   4        9.31       19.84      7.97 o
   3   8   4      170.71      160.28     15.70 o
   4   8   4      242.88      208.56     17.39 o
   5   8   4       24.18       28.17      8.19 o
   6   8   4      135.47      136.73     10.27 o
   7   8   4       25.00       40.83      8.27 o
   8   8   4       47.84       40.14      6.53 o
   9   8   4        9.46       18.14      4.33 o
  10   8   4        1.98        2.81      5.29 o
  11   8   4        0.67        9.29      4.82 o
  12   8   4        0.11       11.51      6.79 o
  13   8   4       17.81       35.28      8.58 o
  14   8   4        2.66       10.60      4.70 o
  15   8   4        6.02       14.12      6.97 o
  16   8   4        6.11       11.69      5.88 o
  17   8   4        3.24        1.10      7.86 o
   1   9   4        1.84       10.84      8.20 o
   2   9   4       19.13       56.56      9.20 o
   3   9   4       33.48       33.55      8.35 o
   4   9   4        3.77       13.89      6.23 o
   5   9   4        1.76       -4.60      5.97 o
   6   9   4        6.00       48.43      7.11 o
   7   9   4        9.57       15.75      6.02 o
   8   9   4       26.15       46.17      6.27 o
   9   9   4       13.24       21.93      7.66 o
  10   9   4        0.00        7.82      8.33 o
  11   9   4        0.44       11.96      7.74 o
  12   9   4        0.44       15.68      6.04 o
  13   9   4        5.07       17.63      7.10 o
  14   9   4       12.30       10.11      9.54 o
  15   9   4        8.80       11.73      7.21 o
   0  10   4      135.67      170.19     59.05 o
   1  10   4        0.57        6.19     11.64 o
   2  10   4        3.76       18.20      9.49 o
   3  10   4       17.45       14.39      7.67 o
   4  10   4       18.85       33.78      8.05 o
   5  10   4        3.63       23.89      6.45 o
   6  10   4       10.03       19.07      7.84 o
   7  10   4       21.70       32.03     10.02 o
   8  10   4        0.27        6.15      6.66 o
   9  10   4        3.61       17.98      6.65 o
  10  10   4        7.59       20.69      6.36 o
  11  10   4        7.07       22.61      7.26 o
  12  10   4        4.03       18.07      6.72 o
   1  11   4       23.94       31.92     16.60 o
   2  11   4        2.66       21.62     10.05 o
   3  11   4        2.26       -4.10     20.30 o
   4  11   4        0.09        3.92      7.43 o
   5  11   4       25.66       23.72      7.62 o
   6  11   4        0.83       10.22      9.75 o
   1   1   5      490.87      482.42     16.76 o
   2   1   5      262.73      209.52     10.72 o
   3   1   5        9.36       27.91      4.84 o
   4   1   5        6.01       27.17      3.36 o
   5   1   5       37.27       40.32      4.89 o
   6   1   5      466.20      381.29     10.50 o
   7   1   5      211.24      183.07      5.47 o
   8   1   5      115.66      112.03      4.06 o
   9   1   5        4.11        5.10      2.93 o
  10   1   5        1.14        3.54      3.02 o
  11   1   5      129.99      110.89      4.40 o
  12   1   5       36.28       58.98      6.00 o
  13   1   5        3.08        6.53      4.31 o
  14   1   5       22.90       34.98      5.01 o
  15   1   5       90.74       92.15      5.45 o
  16   1   5       61.77       41.52      5.92 o
  17   1   5       64.52       59.47      5.75 o
  18   1   5        8.99       22.66      5.28 o
  19   1   5        0.00        3.82      6.10 o
  20   1   5       51.24       87.98     12.82 o
  21   1   5       16.40        8.36      8.67 o
  22   1   5        0.01        6.80      7.57 o
  23   1   5        0.23       16.75      7.73 o
   0   2   5       37.62      118.23      7.67 o
   1   2   5       58.12       67.48      6.81 o
   2   2   5        2.63       33.44      4.66 o
   3   2   5       23.93       20.45      3.35 o
   4   2   5       22.80       19.76      3.46 o
   5   2   5      301.60      251.82      7.62 o
   6   2   5      591.95      662.46     19.43 o
   7   2   5       85.11      109.27      5.01 o
   8   2   5      417.81      397.51     12.82 o
   9   2   5      327.07      331.08     10.45 o
  10   2   5        0.88       -0.96      5.05 o
  11   2   5        2.13       15.51      5.14 o
  12   2   5       26.96       21.99      5.43 o
  13   2   5      712.76      665.15     42.81 o
  14   2   5        0.02       24.28      5.21 o
  15   2   5      196.31      196.23     10.54 o
  16   2   5       55.95       48.42      5.85 o
  17   2   5       16.53       33.87      5.38 o
  18   2   5        0.00        0.69      4.63 o
  19   2   5       92.22      106.55     11.05 o
  20   2   5        3.56       15.30      8.39 o
  21   2   5        0.48       -1.88      7.04 o
  22   2   5        3.43       13.25      7.85 o
  23   2   5       10.69       32.10      8.95 o
   1   3   5      276.80      280.21     11.43 o
   2   3   5     2317.72     2419.09     67.45 o
   3   3   5        5.86        6.39      2.94 o
   4   3   5      126.80      139.17      5.22 o
   5   3   5      432.79      470.17     14.54 o
   6   3   5      703.74      605.28     18.76 o
   7   3   5        0.33        1.09      2.56 o
   8   3   5      596.79      612.71     18.99 o
   9   3   5       68.23       94.31      5.72 o
  10   3   5        2.32        0.92      3.48 o
  11   3   5       31.34       21.72      3.77 o
  12   3   5        0.44       41.45      5.38 o
  13   3   5       11.23       17.83      5.03 o
  14   3   5        1.27       25.33      4.05 o
  15   3   5        0.28        5.22      5.00 o
  16   3   5        1.20       11.78      6.88 o
  17   3   5        2.56        9.47      5.80 o
  18   3   5        9.17       17.39      7.28 o
  19   3   5        5.66       16.76      8.05 o
  20   3   5        4.24       20.50      7.96 o
  21   3   5        5.50        7.60      6.95 o
  22   3   5        7.53       24.14      7.41 o
   0   4   5      125.41      174.82     17.11 o
   1   4   5        9.92       36.42      4.33 o
   2   4   5      333.23      293.83     10.48 o
   3   4   5        4.76       15.35      3.97 o
   4   4   5      234.37      213.46      7.10 o
   5   4   5      965.21      920.22     29.99 o
   6   4   5      179.90      157.05      5.56 o
   7   4   5       92.23      113.04      4.10 o
   8   4   5      175.22      164.17      6.90 o
   9   4   5      747.17      753.24     31.71 o
  10   4   5       88.55       86.24      4.72 o
  11   4   5      181.71      150.58      7.21 o
  12   4   5       32.22       32.30      4.21 o
  13   4   5      200.67      172.99     13.45 o
  14   4   5       14.46       23.84      4.85 o
  15   4   5      217.35      168.06     11.52 o
  16   4   5        4.09       15.69      5.29 o
  17   4   5       20.19       29.25      8.78 o
  18   4   5       13.58        9.65      6.87 o
  19   4   5       11.51       13.09      7.55 o
  20   4   5       11.73       17.34      7.06 o
  21   4   5        0.29       -5.80      8.01 o
  22   4   5        0.08       16.14      7.87 o
   1   5   5       25.91       40.47      6.59 o
   2   5   5      723.61      680.31     24.13 o
   3   5   5       26.68       14.63      2.95 o
   4   5   5      146.68      115.72      5.15 o
   5   5   5      118.23       97.00      5.88 o
   6   5   5      290.81      297.35     12.82 o
   7   5   5       11.30        8.79      4.88 o
   8   5   5       11.89       12.97      4.22 o
   9   5   5       79.48       83.25      5.82 o
  10   5   5       13.93       43.96      4.60 o
  11   5   5       58.39       67.18      5.02 o
  12   5   5        0.00        4.78      5.02 o
  13   5   5        0.18       -2.55      5.08 o
  14   5   5       17.64       22.05      5.58 o
  15   5   5        2.90       10.37      4.63 o
  16   5   5       38.73       22.48      5.42 o
  17   5   5        1.85        2.15      5.00 o
  18   5   5        7.74        8.87      6.68 o
  19   5   5        0.26       14.68     10.78 o
  20   5   5        0.37        4.11      7.28 o
  21   5   5        0.41        4.03      6.44 o
   0   6   5        7.75       75.09     13.46 o
   1   6   5      186.12      139.40     15.20 o
   2   6   5       49.66       92.64     10.10 o
   3   6   5      139.12      145.95      8.68 o
   4   6   5      104.47      103.26      6.87 o
   5   6   5       34.83        9.42      4.24 o
   6   6   5        8.23       12.08      4.26 o
   7   6   5        3.43        1.04      4.71 o
   8   6   5       60.51       79.18      4.65 o
   9   6   5       18.24        7.18      4.73 o
  10   6   5       21.75       18.35      4.91 o
  11   6   5       31.66       28.55      5.12 o
  12   6   5       25.76       17.61      5.71 o
  13   6   5        9.97        5.55      4.86 o
  14   6   5        9.87       27.06      5.87 o
  15   6   5        0.06        6.90      6.01 o
  16   6   5        0.28        3.41      6.14 o
  17   6   5       15.44       13.05      6.59 o
  18   6   5        0.02        9.16      7.01 o
  19   6   5       13.68       18.02      7.00 o
   1   7   5       13.58        5.03      7.37 o
   2   7   5       55.23       83.03      7.22 o
   3   7   5       37.06       36.81      4.60 o
   4   7   5       78.08       89.43      7.71 o
   5   7   5        0.58       15.21      6.87 o
   6   7   5        2.66        8.08      5.72 o
   7   7   5        0.82       43.99      6.33 o
   8   7   5       65.16       67.44      5.84 o
   9   7   5       24.08       19.47      4.64 o
  10   7   5      119.89      104.25      9.25 o
  11   7   5        0.98        8.10      4.63 o
  12   7   5        0.02       20.41      5.56 o
  13   7   5        5.17       21.92      5.35 o
  14   7   5        5.13        4.58      7.17 o
  15   7   5       22.71       22.29      6.22 o
  16   7   5        2.92       12.49      6.01 o
  17   7   5        0.41        5.13      7.15 o
  18   7   5        4.45       11.52      7.79 o
   0   8   5      199.93      186.87     42.92 o
   1   8   5        3.32       12.02      7.59 o
   2   8   5        5.96       10.01      7.41 o
   3   8   5       30.80       37.10      8.74 o
   4   8   5       54.38       71.59      8.24 o
   5   8   5       61.61       70.25      7.71 o
   6   8   5       52.41       50.35      8.02 o
   7   8   5        0.14       12.59      7.69 o
   8   8   5        2.29        4.57      7.22 o
   9   8   5       44.87       65.25      8.49 o
  10   8   5       32.19       53.25      8.10 o
  11   8   5       14.47       17.99      7.74 o
  12   8   5        2.24        1.35      7.35 o
  13   8   5       71.51       72.54     10.61 o
  14   8   5        7.13        1.41      7.12 o
  15   8   5       23.13       21.32      7.64 o
  16   8   5        2.37        8.87     10.98 o
   1   9   5       44.52       36.65     10.39 o
   2   9   5      198.76      204.97     53.46 o
   3   9   5        1.08       20.78      7.54 o
   4   9   5       13.83       37.66      8.04 o
   5   9   5       79.51       71.42     10.61 o
   6   9   5      110.14      112.16     13.94 o
   7   9   5        6.69        3.09      8.94 o
   8   9   5       39.46       63.44     10.48 o
   9   9   5       10.14       25.48      6.91 o
  10   9   5        6.89        8.55     11.31 o
  11   9   5        0.51       11.64      7.38 o
  12   9   5        9.86        4.55      7.00 o
  13   9   5        1.29       14.38      7.34 o
   0  10   5        1.45       27.24     17.29 o
   1  10   5       51.14       60.72     17.36 o
   2  10   5        0.00        8.21     11.36 o
   3  10   5       17.61       27.78     10.89 o
   4  10   5        0.66        6.29      7.58 o
   5  10   5       58.74       51.36      8.42 o
   6  10   5        2.87       12.23      8.56 o
   7  10   5        3.48        6.51      5.98 o
   8  10   5        0.01        2.84      8.73 o
   9  10   5       64.19       85.89     27.08 o
   0   0   6     1839.98     2101.52    287.56 o
   1   0   6      628.22      571.91     36.87 o
   2   0   6      304.52      268.64     23.10 o
   3   0   6     1419.10     1553.72    151.14 o
   4   0   6      741.49      775.99     55.88 o
   5   0   6      106.65      134.20     14.15 o
   6   0   6       97.09      117.35      5.81 o
   7   0   6      759.82      809.67     42.59 o
   8   0   6      184.06      159.52     10.10 o
   9   0   6      186.23      155.55      8.93 o
  10   0   6      162.03      203.75     14.06 o
  11   0   6       15.11       64.86      7.82 o
  12   0   6      189.09      169.84     13.21 o
  13   0   6        4.28       10.65      8.40 o
  14   0   6       40.13       32.15     10.16 o
  15   0   6        0.00       25.52      8.68 o
  16   0   6        5.59       11.77      6.54 o
  17   0   6       26.55       28.53     11.02 o
  18   0   6        0.64       15.58      7.41 o
  19   0   6        7.27       12.17     13.69 o
  20   0   6        3.73       31.44      9.13 o
  21   0   6       15.41        7.84      9.80 o
  22   0   6       21.28       -7.97     10.04 o
   1   1   6       45.11       79.27      8.52 o
   2   1   6       63.88       73.10      7.25 o
   3   1   6       41.39       59.58      6.41 o
   4   1   6      209.81      199.67      7.66 o
   5   1   6       60.35       31.22      4.62 o
   6   1   6      586.87      525.94     17.49 o
   7   1   6      130.93      114.60      4.15 o
   8   1   6      331.94      262.52     12.63 o
   9   1   6       17.22       65.44      5.14 o
  10   1   6     1079.80     1004.47     68.13 o
  11   1   6        4.85        8.85      4.40 o
  12   1   6       18.65       52.30      4.92 o
  13   1   6        6.37       18.46      4.14 o
  14   1   6      286.37      281.35     21.66 o
  15   1   6       29.87       25.69      7.10 o
  16   1   6        6.32        1.07      4.96 o
  17   1   6        0.64        9.50      5.53 o
  18   1   6       25.33       40.79      7.58 o
  19   1   6       22.81       16.19      6.09 o
  20   1   6        9.54        1.99      7.10 o
  21   1   6        2.37       17.02      6.73 o
   0   2   6       89.10       79.56      8.51 o
   1   2   6      344.58      316.01     13.69 o
   2   2   6        0.01        4.99      4.00 o
   3   2   6      366.20      347.19     13.26 o
   4   2   6      146.99      128.77      4.70 o
   5   2   6       46.36       44.72      5.52 o
   6   2   6        2.02       20.19      3.58 o
   7   2   6       65.70       73.71      5.17 o
   8   2   6      315.75      258.41     10.80 o
   9   2   6       16.07       28.47      4.19 o
  10   2   6        1.00        3.96      3.81 o
  11   2   6       33.72       39.58      4.56 o
  12   2   6       18.27       17.90      3.55 o
  13   2   6        5.82       14.53      4.62 o
  14   2   6       57.61       52.89      5.89 o
  15   2   6       14.69       14.74      6.24 o
  16   2   6        4.29        6.69      8.10 o
  17   2   6       15.83       21.95      7.00 o
  18   2   6        0.46       11.44      6.03 o
  19   2   6        1.99        8.08      9.04 o
  20   2   6        0.23        4.81      6.67 o
  21   2   6       20.46       12.48      8.26 o
   1   3   6        0.66        0.31      2.78 o
   2   3   6      126.61      120.62      5.13 o
   3   3   6        2.59       12.65      3.33 o
   4   3   6       22.36       61.00      6.26 o
   5   3   6       11.77       30.59      5.77 o
   6   3   6       23.74       29.62      4.92 o
   7   3   6       24.09       15.44      5.28 o
   8   3   6       18.12       20.14      4.85 o
   9   3   6       11.01       33.76      4.14 o
  10   3   6      101.47      101.82      5.08 o
  11   3   6       46.46       54.40      4.41 o
  12   3   6        4.02       12.47      3.81 o
  13   3   6        8.05       16.86      4.25 o
  14   3   6        3.70        8.36      5.57 o
  15   3   6        0.17        0.33      5.98 o
  16   3   6        6.57       13.39      7.69 o
  17   3   6        2.98        4.64      7.56 o
  18   3   6       27.19       28.89      5.10 o
  19   3   6        0.80       -5.50      7.59 o
  20   3   6        0.41       16.04     11.21 o
  21   3   6        0.57        9.61      7.12 o
   0   4   6      137.77      205.09     24.50 o
   1   4   6       63.42       78.35      6.89 o
   2   4   6       90.47       98.21      5.74 o
   3   4   6      186.84      196.12      8.38 o
   4   4   6       66.06      101.35      4.78 o
   5   4   6        9.27       29.49      4.81 o
   6   4   6        7.07       16.40      4.34 o
   7   4   6       86.79       93.92      5.46 o
   8   4   6       57.34       57.25      4.27 o
   9   4   6        9.79       17.52      3.61 o
  10   4   6       20.66       30.73      3.22 o
  11   4   6       16.10       22.99      5.02 o
  12   4   6        6.40       15.99      4.80 o
  13   4   6        6.19        2.84      5.31 o
  14   4   6        0.02       10.65      6.07 o
  15   4   6        6.45       19.63      8.03 o
  16   4   6        0.99        1.91      7.06 o
  17   4   6        1.44       17.63      9.99 o
  18   4   6        6.02       -2.40      6.77 o
  19   4   6        1.87        2.27      7.05 o
  20   4   6        1.13        5.27      6.35 o
   1   5   6       38.42       46.59      6.90 o
   2   5   6      123.30      128.86      8.34 o
   3   5   6       19.98       70.59      6.15 o
   4   5   6        4.66       25.27      3.92 o
   5   5   6       89.13       78.76      4.26 o
   6   5   6      122.69       97.90      6.46 o
   7   5   6        5.47       16.29      4.53 o
   8   5   6      118.06      105.01     10.12 o
   9   5   6        9.14       15.17      3.94 o
  10   5   6      171.33      126.12      8.55 o
  11   5   6       17.30       17.41      5.79 o
  12   5   6       47.64       62.93      6.79 o
  13   5   6        3.28       10.28      4.24 o
  14   5   6      156.05      140.26     19.42 o
  15   5   6       11.32        4.30      5.42 o
  16   5   6        1.25        8.10      6.69 o
  17   5   6        5.77       18.05      9.61 o
  18   5   6       77.82      111.28     16.09 o
  19   5   6       13.53       25.59      6.32 o
   0   6   6      272.60      213.03     39.77 o
   1   6   6      407.84      410.61     50.20 o
   2   6   6        2.11       14.28     21.34 o
   3   6   6      447.26      420.63     39.84 o
   4   6   6      134.91      118.16     12.98 o
   5   6   6       32.27       45.28      5.17 o
   6   6   6       12.53       49.14      5.45 o
   7   6   6       99.68      106.96      7.54 o
   8   6   6      316.77      272.00     27.63 o
   9   6   6       19.54       30.70      6.59 o
  10   6   6       19.96       25.82      5.47 o
  11   6   6       16.13       26.26      5.52 o
  12   6   6       64.06       46.39      6.66 o
  13   6   6        0.77       -4.28      4.28 o
  14   6   6       24.77       31.78      5.71 o
  15   6   6        8.92        1.24      5.60 o
  16   6   6        0.00        6.19      6.71 o
  17   6   6       33.36       24.66      6.84 o
   1   7   6        0.11        4.74     10.82 o
   2   7   6       54.54       29.05     12.34 o
   3   7   6        1.94       17.78      5.64 o
   4   7   6       80.73       92.90     10.05 o
   5   7   6        4.66        6.41      6.19 o
   6   7   6       44.89       37.89      7.62 o
   7   7   6       43.75       25.57      6.46 o
   8   7   6       26.91       27.91      6.70 o
   9   7   6        0.69        7.48      6.11 o
  10   7   6      122.77      108.93     14.11 o
  11   7   6       28.85       27.48      7.26 o
  12   7   6        0.84       -0.80      4.78 o
  13   7   6        0.00       -2.73      6.73 o
  14   7   6       82.03       73.38      9.83 o
  15   7   6        1.07        6.40      9.72 o
   0   8   6       80.30      130.00     29.92 o
   1   8   6       40.25       31.58     11.72 o
   2   8   6        3.02       19.57      9.07 o
   3   8   6       39.65       47.13      8.14 o
   4   8   6       95.80       83.52     11.55 o
   5   8   6        3.91        9.53      7.17 o
   6   8   6        5.48        3.96      7.36 o
   7   8   6       15.70       14.37      9.70 o
   8   8   6        2.90        5.91      5.66 o
   9   8   6        1.01        1.22      6.76 o
  10   8   6        0.65       10.59      7.73 o
  11   8   6        0.18        4.95      6.47 o
  12   8   6        8.12       17.86      7.08 o
  13   8   6        0.23       14.14      7.34 o
   1   9   6        0.22        5.92     24.89 o
   2   9   6        4.90       12.93      9.60 o
   3   9   6        1.55        4.72      7.85 o
   4   9   6        2.97       -6.13      6.13 o
   5   9   6       14.66       33.37      8.63 o
   6   9   6       11.80       26.22      7.75 o
   7   9   6        0.01       15.86      7.93 o
   8   9   6        0.83       -1.50      7.17 o
   9   9   6        6.99       24.21      8.15 o
   0  10   6        5.23       16.85     20.04 o
   1   1   7      107.27      105.69      9.94 o
   2   1   7       51.23       69.51     10.88 o
   3   1   7      135.05      136.10      9.46 o
   4   1   7       19.33       33.06      6.30 o
   5   1   7       42.75       79.28      7.43 o
   6   1   7       32.32       20.21      5.28 o
   7   1   7        6.56        1.68      2.92 o
   8   1   7       39.18       61.81      6.15 o
   9   1   7       30.82       26.95      3.57 o
  10   1   7       12.83       12.13      5.06 o
  11   1   7       37.39       34.44      4.94 o
  12   1   7        0.02       -3.63      3.63 o
  13   1   7        1.79       -0.20      5.00 o
  14   1   7        1.95        1.25      7.74 o
  15   1   7        6.39       15.93      5.71 o
  16   1   7       29.45       22.85      6.06 o
  17   1   7        0.08       -1.11      8.28 o
  18   1   7        0.12        1.37      7.01 o
  19   1   7        6.94       19.61      6.77 o
   0   2   7       28.08       60.67     18.50 o
   1   2   7       24.82        7.00     10.21 o
   2   2   7       12.91       13.37      9.34 o
   3   2   7       60.52       76.41      8.95 o
   4   2   7       11.60       69.19      6.09 o
   5   2   7        2.93        0.37      4.72 o
   6   2   7        0.03       34.94      5.19 o
   7   2   7      158.19      126.56      7.46 o
   8   2   7        5.05        4.82      4.45 o
   9   2   7       24.41       18.91      3.96 o
  10   2   7       43.62       49.75      4.64 o
  11   2   7        7.92        3.05      3.37 o
  12   2   7       43.79       42.56      6.82 o
  13   2   7       10.44       12.89      4.75 o
  14   2   7       27.03       35.86      8.25 o
  15   2   7        1.85        5.16      5.56 o
  16   2   7      101.11      106.04     14.77 o
  17   2   7        0.59       16.96      6.19 o
  18   2   7        1.10       -2.00      6.27 o
  19   2   7        0.58        4.62      6.62 o
   1   3   7      368.62      357.15     26.66 o
   2   3   7       13.13       20.22      5.91 o
   3   3   7      212.55      178.20     10.59 o
   4   3   7       39.09       69.66      5.95 o
   5   3   7      340.11      350.34     17.69 o
   6   3   7        2.66       14.91      6.75 o
   7   3   7        0.54        4.56      4.47 o
   8   3   7        5.77       11.48      5.50 o
   9   3   7       63.15       76.87      5.83 o
  10   3   7        2.94       -0.88      4.34 o
  11   3   7       16.66       12.87      4.45 o
  12   3   7        2.98        4.36      5.15 o
  13   3   7        4.34        9.01      7.01 o
  14   3   7        8.68        7.65      5.75 o
  15   3   7        2.02       14.87      6.43 o
  16   3   7        1.47        5.47      7.02 o
  17   3   7        3.38       -3.32      6.86 o
  18   3   7        0.39        7.02      5.94 o
   0   4   7       45.99       38.44      7.57 o
   1   4   7       10.25       11.70      4.13 o
   2   4   7       38.06       43.64      4.72 o
   3   4   7      148.88      128.12     12.13 o
   4   4   7       45.78       41.29      6.90 o
   5   4   7        0.40        3.29      3.89 o
   6   4   7      140.72      125.77      9.09 o
   7   4   7       27.10       25.16      4.35 o
   8   4   7      274.67      222.58     21.88 o
   9   4   7       13.35        9.67      5.70 o
  10   4   7       13.83       16.57      5.56 o
  11   4   7        0.67        8.52      4.81 o
  12   4   7      179.77      135.13     17.25 o
  13   4   7        1.08       -6.80      6.80 o
  14   4   7        2.07        1.03      5.46 o
  15   4   7        0.09       -6.75      6.75 o
  16   4   7       12.01       13.21      6.93 o
  17   4   7        4.70        6.82      7.69 o
   1   5   7       90.30       88.73      9.36 o
   2   5   7        8.94       14.66      4.78 o
   3   5   7       23.17       18.59      4.49 o
   4   5   7        0.21        7.23      4.72 o
   5   5   7      145.87      110.69     10.01 o
   6   5   7       18.12       10.91      4.91 o
   7   5   7       36.76       33.18      4.99 o
   8   5   7        1.34       10.37      5.04 o
   9   5   7       32.73       30.73      7.66 o
  10   5   7       13.77        8.30      5.89 o
  11   5   7       19.94       18.78      5.76 o
  12   5   7        0.61       -2.65      4.44 o
  13   5   7        1.63        4.44      7.10 o
  14   5   7        0.66        5.91      5.77 o
  15   5   7        6.97       12.30      7.82 o
  16   5   7        0.98        0.79      6.19 o
   0   6   7      121.23      105.11     29.08 o
   1   6   7        3.80        5.27      6.84 o
   2   6   7        4.44        4.31      5.41 o
   3   6   7       14.39       15.26      5.06 o
   4   6   7       49.96       24.51      5.40 o
   5   6   7       11.33        4.56      4.89 o
   6   6   7        0.04       15.24      4.68 o
   7   6   7        8.57        9.32      5.13 o
   8   6   7       12.71        9.80      5.33 o
   9   6   7       15.35       17.36      3.79 o
  10   6   7        2.13        5.87      6.76 o
  11   6   7        0.07        9.76      6.16 o
  12   6   7        4.27       -0.79      5.74 o
  13   6   7        5.36       12.63      6.02 o
  14   6   7        1.38       -3.81      7.97 o
   1   7   7        4.26       18.38     12.49 o
   2   7   7       13.88        3.27      8.63 o
   3   7   7        0.06        7.36      5.47 o
   4   7   7        0.00        2.60      6.98 o
   5   7   7       16.09       24.88      9.20 o
   6   7   7        3.03       10.50      6.09 o
   7   7   7        4.70        1.97      5.20 o
   8   7   7        0.04       18.56      6.99 o
   9   7   7        0.63       -3.85      7.14 o
  10   7   7        0.26       -2.03      5.91 o
  11   7   7       11.95        9.10      7.11 o
  12   7   7        1.00        0.35      6.85 o
   0   8   7       51.71       60.76     24.95 o
   1   8   7       27.85       31.11     13.52 o
   2   8   7        2.46        4.37      9.26 o
   3   8   7       27.84       20.80      9.83 o
   4   8   7        0.59       10.26      7.31 o
   5   8   7        0.33       -6.16      7.25 o
   6   8   7       14.55       21.63      8.07 o
   7   8   7       16.60        4.38      7.32 o
   8   8   7       15.35       24.35     11.25 o
   0   0   8       88.00      100.55     26.29 o
   1   0   8       42.67       50.48     12.13 o
   2   0   8       24.20       37.15     17.58 o
   3   0   8      181.38      113.67     43.02 o
   4   0   8      168.24      199.42     25.79 o
   5   0   8       18.97       14.32     11.91 o
   6   0   8       16.81       20.49     10.71 o
   7   0   8       96.73      127.90     20.74 o
   8   0   8       82.45       76.73     16.46 o
   9   0   8       34.70       31.47     11.05 o
  10   0   8       10.56       13.81     10.14 o
  11   0   8       46.99       43.07     10.74 o
  12   0   8        5.12       25.77     10.08 o
  13   0   8       14.92        9.60     11.91 o
  14   0   8        2.38        0.63      7.31 o
  15   0   8        0.67      -10.41     13.79 o
  16   0   8        0.52        5.84      9.73 o
   1   1   8        6.19       -4.52      8.90 o
   2   1   8       11.22       26.99     15.85 o
   3   1   8       93.61      108.95     11.44 o
   4   1   8       18.74       28.33     10.39 o
   5   1   8        8.35        9.84      7.24 o
   6   1   8       17.83       19.49      5.92 o
   7   1   8      231.84      192.34     22.21 o
   8   1   8       31.56       17.60      6.64 o
   9   1   8       36.14       25.29      6.22 o
  10   1   8       32.07       21.45      5.76 o
  11   1   8      129.63      102.66     16.43 o
  12   1   8        0.06        1.64      8.05 o
  13   1   8       52.10       34.84      9.79 o
  14   1   8        8.61        8.61      7.01 o
  15   1   8        9.72       21.44      9.27 o
  16   1   8        0.42        5.21      8.18 o
   0   2   8      110.00       82.88     19.55 o
   1   2   8       30.53       14.39     11.77 o
   2   2   8        0.20       13.70     10.95 o
   3   2   8       24.28       28.62      8.25 o
   4   2   8       30.01       37.49      7.97 o
   5   2   8       14.63       23.26      7.03 o
   6   2   8        7.98       11.39      6.81 o
   7   2   8       27.46       30.02      7.76 o
   8   2   8        0.38        9.03      6.69 o
   9   2   8        6.12       15.06      6.00 o
  10   2   8        4.54        1.69      4.22 o
  11   2   8       12.16       -1.07      6.13 o
  12   2   8        0.28       15.33      6.18 o
  13   2   8        0.31        2.09      7.28 o
  14   2   8        9.10       13.45      5.90 o
  15   2   8        2.31        2.62      8.93 o
  16   2   8        0.35       -1.77      9.43 o
   1   3   8       19.14       53.90     11.39 o
   2   3   8       27.83       38.88     10.98 o
   3   3   8        0.36        2.61      7.84 o
   4   3   8       11.21       14.94      4.75 o
   5   3   8        2.43        4.41      4.31 o
   6   3   8        1.72       -0.50      6.97 o
   7   3   8       21.49       26.45      5.28 o
   8   3   8        9.42        8.13      5.30 o
   9   3   8        4.24       10.51      5.31 o
  10   3   8        7.59       11.57      7.20 o
  11   3   8        3.77       13.00      7.92 o
  12   3   8        6.73       14.30      6.66 o
  13   3   8        3.55       12.56      8.54 o
  14   3   8        0.34        9.88      7.18 o
  15   3   8        4.53        2.18      5.34 o
   0   4   8       11.24       27.92     22.59 o
   1   4   8        0.55       11.16     10.93 o
   2   4   8        2.03        8.60      3.91 o
   3   4   8       21.38       18.97      4.79 o
   4   4   8       20.57       28.99      7.81 o
   5   4   8        0.33       10.01      6.08 o
   6   4   8        5.64        1.82      6.42 o
   7   4   8       14.51       25.76      8.58 o
   8   4   8       12.99       13.93      5.17 o
   9   4   8        6.81       -7.83      9.41 o
  10   4   8        0.36       -5.38      5.38 o
  11   4   8        5.11       20.56      7.46 o
  12   4   8        6.17        2.73      8.69 o
  13   4   8        0.28       20.47      7.15 o
  14   4   8        5.00       21.50      8.70 o
   1   5   8       24.08       13.65     10.38 o
   2   5   8       31.93       13.92      4.88 o
   3   5   8       27.63       24.89      6.50 o
   4   5   8        0.17       12.00      5.68 o
   5   5   8       18.09       27.38     10.76 o
   6   5   8        0.98        4.28      6.99 o
   7   5   8       53.35       54.05      9.32 o
   8   5   8        4.76        0.04      6.83 o
   9   5   8        1.20        0.57      5.46 o
  10   5   8        0.02        7.51      6.30 o
  11   5   8       49.62       34.40     11.27 o
  12   5   8        6.72       21.11     10.19 o
   0   6   8      115.25      133.22     48.80 o
   1   6   8       49.57       36.27     15.09 o
   2   6   8        2.31       -4.26     10.52 o
   3   6   8       32.45       26.09      8.82 o
   4   6   8       40.88       61.68     11.74 o
   5   6   8       11.67       18.38      9.73 o
   6   6   8       12.54       22.54      7.08 o
   7   6   8       34.37       29.48      9.12 o
   8   6   8        0.27       16.56      8.49 o
   9   6   8        3.74       11.81      8.95 o
  10   6   8        2.88       12.30      7.14 o
   1   7   8        6.60        8.25     15.36 o
   2   7   8        9.59       17.25     14.04 o
   3   7   8       22.83       36.81      8.68 o
   4   7   8        1.87       18.78      7.04 o
   5   7   8        0.01       15.94      9.88 o
   6   7   8        7.89        1.94      7.50 o
   1   1   9        0.15        8.92     12.09 o
   2   1   9       57.08       64.39     14.93 o
   3   1   9        3.16        5.78     12.69 o
   4   1   9        0.08       12.03      8.09 o
   5   1   9        1.31        9.06      5.98 o
   6   1   9        2.28       10.04      8.18 o
   7   1   9        3.69       15.63      7.42 o
   8   1   9       16.35       23.85      8.84 o
   9   1   9        0.05        2.97      9.90 o
  10   1   9        0.32        4.22     12.84 o
  11   1   9        0.25       19.00     11.89 o
  12   1   9        6.15       24.69     10.71 o
   0   2   9       57.48      107.28     34.38 o
   1   2   9        1.67        7.38     12.72 o
   2   2   9        0.23       14.39     11.83 o
   3   2   9        0.29       21.49      8.62 o
   4   2   9       38.18       40.07     11.39 o
   5   2   9        0.78        2.97      7.69 o
   6   2   9        6.94        7.73      6.90 o
   7   2   9        0.75       12.52      7.61 o
   8   2   9        5.17        9.99      9.09 o
   9   2   9        0.13       -9.78      9.78 o
  10   2   9        0.00       -1.80     11.53 o
  11   2   9        4.16       16.38     12.82 o
   1   3   9        0.01       11.22     10.36 o
   2   3   9      124.10      166.33     44.87 o
   3   3   9        5.71       12.70      8.08 o
   4   3   9        4.40        9.84      6.95 o
   5   3   9        0.14       -1.21      6.48 o
   6   3   9       43.65       54.39     11.73 o
   7   3   9        3.21        6.32      9.35 o
   8   3   9       10.33       16.83     10.58 o
   9   3   9        1.88       -2.82      8.26 o
  10   3   9        1.10       -2.93     11.27 o
   0   4   9        3.55       28.82     32.70 o
   1   4   9        1.47      -14.00     14.00 o
   2   4   9        0.68        7.49      9.66 o
   3   4   9       13.18       28.95      9.17 o
   4   4   9       13.34       15.67      9.48 o
   5   4   9       35.84       12.78      6.83 o
   6   4   9        0.36        9.34      7.43 o
   7   4   9        0.31       -6.30      6.30 o
   8   4   9       10.72        1.07      6.69 o
   1   5   9        1.72       22.96     14.42 o
   2   5   9       23.74       26.13     26.54 o
   3   5   9        0.96        0.37     14.52 o
   4   5   9        2.30       13.45     10.97 o
   5   5   9        0.90        7.28     11.29 o
   0   0  10        5.87       42.53     23.74 o
   1   0  10        5.50        4.03     39.13 o
   2   0  10        2.05       17.94     14.74 o
   3   0  10       20.22       51.67     25.74 o
   4   0  10       13.94       -6.45     18.41 o
   1   1  10        0.78       -1.23     19.58 o
   2   1  10       16.23       22.15     12.76 o
   3   1  10        5.34       24.38     16.72 o
 
